# Supplementary material for: Effects of Clicker Training on Behavioral and Stress Markers of Welfare in the F1 Generation of CD1 Mice: A Pilot Study
Source: Animals (Basel). 2026 May 27;16(11):1642. doi: 10.3390/ani16111642 (PMC13255780; doi:10.3390/ani16111642)
Supplement: Supplementary file 1 [file animals-16-01642-s001.zip]

Archive with 3 entries (2 files):
- animals-4251948-supplementary(2)/
- animals-4251948-supplementary(2)/Effect Size and Power Calculations _Sublementary_Table_2.xlsx
- animals-4251948-supplementary(2)/Raw Data_Supplementary_Table_1.xlsx
