# Supplementary material for: Effects of Clicker Training on Behavioral and Stress Markers of Welfare in the F1 Generation of CD1 Mice: A Pilot Study
Source: Animals (Basel). 2026 May 27;16(11):1642. doi: 10.3390/ani16111642 (PMC13255780; doi:10.3390/ani16111642)
Supplement: Supplementary file 1 [file animals-16-01642-s001.zip › animals-4251948-supplementary(2)/Effect Size and Power Calculations _Sublementary_Table_2.xlsx]

## Sheet: Tabelle1
Effect Size and Power Calculations
Outcome	Factor	n	F (df)	η²p	Effect size	Power
Voluntary Interaction	Offspring Training	47	F(1,38) = 4,445	0.104724	0.343	0.63
Body Weight Gain	Offspring Training	47	F(1,39) = 5,248	0.118604	0.366	0.69
EPM Distance	Sex	47	F(1,39) = 10,34	0.209566	0.515	0.93
OFT Center Time	Sex	47	F(1,39) = 10,97	0.219532	0.531	0.94
OFT Distance	Sex	47	F(1,39) = 10,26	0.208283	0.512	0.93
CORT	Sex	36	F(1,28) = 50,05	0.641256	1.336	>0,99
CORT	Maternal Training	36	F(1,28) = 12,82	0.314062	0.677	0.98
NBT	Offspring Training	47	F(1,39) = 0,006247	0.000160154	0.013	0.05
SPT	Offspring Training	47	F(1,39) = 0,6537	0.0164852	0.128	0.14
FST	Offspring Training	38	F(1,30) = 0,6443	0.0210251	0.146	0.14
