# Supplementary material for: Effects of Clicker Training on Behavioral and Stress Markers of Welfare in the F1 Generation of CD1 Mice: A Pilot Study
Source: Animals (Basel). 2026 May 27;16(11):1642. doi: 10.3390/ani16111642 (PMC13255780; doi:10.3390/ani16111642)
Supplement: Supplementary file 1 [file animals-16-01642-s001.zip › animals-4251948-supplementary(2)/Raw Data_Supplementary_Table_1.xlsx]

## Sheet: Tabelle1
Raw Data: Effects of Clicker Training on Behavioral and Stress Markers of Welfare in the F1 Generation of CD1 Mice:A Pilot Study
Sandra Reichel 1*, Fernando Gonzalez-Uarquin 1, Dorothea Pichl 1, Konstantin Radyushkin 1, Jan Baumgart 1, Nadine Baumgart 1
Mother Training	Offspring Training	Sex of the offspring (m/f)	Clickertraining Day 1 (successful runs)	Clickertraining Day 2 (successful runs)	Voluntary Interaction (seconds)	Body Weight Start (gramm)	Body Weight End (gramm)	Weight Gain (gramm)	Time spent in open arms (seconds)	Time traveled in EPM (cm)	Time spent in center (seconds)	Time traveled in OF (cm)	Nest Score (1-5)	Succrose Conspumtion (%)	Immobilty Time (seconds)	Plasma-Corticosteron (pg/ml)
Trained	Trained	Male	2	7	2.68	36.17	37.58	1.41	101.92	1011.83	30.96	5102.86	3.5	86.5116	4,0551	1395,768214
Trained	Trained	Male	10	19	9.81	36.87	37.4	0.53	59.36	1138.28	31.04	5075.86	4	63.0798	0,722142	1967,034859
Trained	Trained	Male	0	6	9.28	33.82	35.51	1.69	52.48	1533.75	28.48	4206.05	2	83.871	0,411065	629,2034722
Trained	Trained	Male	1	6	15.57	36.88	37.68	0.8	58.56	1540.96	16.64	2731.53	4	83.5052	0,744362	not evaluable
Trained	Trained	Male	1	1	19.33	33.08	33.78	0.7	51.36	1244.16	21.28	3428.61	3	91.6667	canceld: flowting more the 30 sec,	not evaluable
Untrained	Trained	Male	4	9	5.49	38.04	39.72	1.68	76.08	1397.18	37.68	4055.15	2	30.4124	0	364,369702
Untrained	Trained	Male	0	3	5.43	36.83	40.93	4.1	60.08	1420.85	37.28	4636.31	3	94.5	8,37685	1134,227653
Untrained	Trained	Male	2	3	6.34	34.09	35.71	1.62	44.24	1481.53	18.88	3745.84	2	93.3002	0,711032	2385,508545
Untrained	Trained	Male	0	4	5.83	34.52	35.85	1.33	69.36	1554.5	40.48	3844.64	2	11.6279	0	1157,000178
Untrained	Trained	Male	8	10	12.13	32.92	33.92	1	62.88	1546.93	37.92	4354.03	2	95.7377	1,85535	not evaluable
Untrained	Trained	Male	2	4	5.7	33.36	35.28	1.92	46.8	1368.35	53.84	4625.56	4	23.9234	canceld: flowting more the 30 sec,	not evaluable
Trained	Untrained	Male	not trained	not trained	12.28	35.04	36.78	1.74	66.96	1149.33	50.4	3899.93	2	83.7662	1,16654	3574,588365
Trained	Untrained	Male	not trained	not trained	8.94	39.94	36.57	-3.37	48.24	1422.57	26.64	3229.1	2	28.1967	0	1742,900041
Trained	Untrained	Male	not trained	not trained	6.98	37.94	39.58	1.64	56.48	1975.41	26.08	4221.66	2	47.8261	0	1978,22137
Trained	Untrained	Male	not trained	not trained	6.01	34.71	36.34	1.63	56.56	1358.16	22.8	4383.74	3	60.3933	0,411065	3873,607543
Untrained	Untrained	Male	not trained	not trained	9.05	33.28	34.17	0.89	60.88	1652.63	51.12	3928.65	3	94.1606	0	2338,445721
Untrained	Untrained	Male	not trained	not trained	2.72	35.16	37.48	2.32	62.48	1608.31	52.56	3480.64	2	99.7567	1,07766	2907,242031
Untrained	Untrained	Male	not trained	not trained	4.61	27.58	27.38	-0.2	52.64	1209.32	58.24	3644.93	3	94.1309	12,6319	1590,245871
Untrained	Untrained	Male	not trained	not trained	7.45	34.84	35.48	0.64	29.2	1006.36	38.56	3692.24	3	75.8355	0	1272,836827
Untrained	Untrained	Male	not trained	not trained	5.68	36.24	37.22	0.98	90.16	1322.29	24.24	4138.22	2	87.6494	canceld: flowting more the 30 sec,	1766,93314
Untrained	Untrained	Male	not trained	not trained	2.6	35.18	36.51	1.33	68.4	941.401	34.08	3884.51	2	19.2771	canceld: flowting more the 30 sec,	1572,953968
Trained	Trained	Female	4	15	12.47	29.93	31.61	1.68	49.36	1499.83	23.28	3288.92	3	66.2234	0	8289,724833
Trained	Trained	Female	1	8	5.91	27.64	29.45	1.81	44.08	1690.94	31.36	3518.98	3	43.4343	0,311077	3067,119193
Trained	Trained	Female	0	7	16.05	28.15	30.81	2.66	45.44	1283.36	26.8	4653.59	3	28.3401	0	7386,919591
Trained	Trained	Female	2	8	5.19	32	31.33	-0.67	123.28	1085.65	34.96	5491.39	3.5	87.3085	3,92179	5626,642937
Trained	Trained	Female	2	1	10.83	25.58	25.3	-0.28	26	836.645	19.6	3782.18	2	89.6	2,56638	10024,05881
Trained	Trained	Female	1	6	9.42	25.51	25.72	0.21	57.36	950.04	30.96	3809.76	2	95.2484	0	6733,451165
Trained	Trained	Female	1	4	4.13	25.66	27.14	1.48	47.6	1022.51	15.12	4246.24	5	82.6087	6,56594	not evaluable
Trained	Trained	Female	0	3	7.15	25.61	26.57	0.96	52.72	1181.48	34.32	3659.14	2	93.8073	canceld: flowting more the 30 sec,	not evaluable
Untrained	Trained	Female	0	0	6.32	25.58	29.79	4.21	42	1361.08	23.2	3038.25	3	95.082	0	6034,257017
Untrained	Trained	Female	0	0	9.83	26.14	26.88	0.74	45.68	1123.38	25.44	3045.72	2	82.0707	11,8765	4755,020495
Untrained	Trained	Female	0	6	9.7	28.89	29.86	0.97	61.36	899.145	31.04	2100.5	3	90.0783	0	4254,088855
Untrained	Trained	Female	1	4	5.74	27.61	29.54	1.93	58.64	1060.67	16.56	4146.77	2	6.72269	canceld: flowting more the 30 sec,	not evaluable
Untrained	Trained	Female	0	0	4.2	29.85	30.97	1.12	91.2	1153.29	28.48	3607.39	2	12.8713	canceld: flowting more the 30 sec,	not evaluable
Untrained	Trained	Female	0	3	13.46	27.93	27.22	-0.71	56.96	1291.55	15.68	3195.28	2	86.4796	canceld: flowting more the 30 sec,	not evaluable
Trained	Untrained	Female	not trained	not trained	4.2	30.27	30.08	-0.19	105.12	834.472	10.72	2783.16	2	94.9704	11,8542	6184,375269
Trained	Untrained	Female	not trained	not trained	7.49	28.69	29.43	0.74	26.48	1004.87	43.12	3158.62	2	35.2273	0	5755,73201
Trained	Untrained	Female	not trained	not trained	6.03	31.65	30.5	-1.15	57.52	1543.07	24.48	3651.59	4	96.9267	0	6588,659126
Trained	Untrained	Female	not trained	not trained	4.42	34.62	34.78	0.16	70.88	1133.98	11.92	2460.12	5	86.8347	0,822131	5837,912555
Trained	Untrained	Female	not trained	not trained	2.55	26	27.33	1.33	54.16	1004.15	32.96	2133.06	4	88.5305	0,344406	5904,500024
Trained	Untrained	Female	not trained	not trained	0	29.35	29.78	0.43	58.4	1170.57	19.36	3271.65	5	87.9195	canceld: flowting more the 30 sec,	5042,378536
Untrained	Untrained	Female	not trained	not trained	6.19	30.72	29.83	-0.89	45.04	1202.84	40.8	3353.28	3.5	88.4726	0,688812	4182,811531
Untrained	Untrained	Female	not trained	not trained	5.03	28.57	28.11	-0.46	18.8	1090.15	25.36	3298.88	2	22.9333	0	2861,373367
Untrained	Untrained	Female	not trained	not trained	5.86	27.76	27.94	0.18	148.56	767.141	23.68	4060.78	5	87.3278	22,1975	1271,572134
Untrained	Untrained	Female	not trained	not trained	2.98	25.09	25.83	0.74	52.16	1361.93	15.6	2936.01	3	88	29,9744	676,4531056
Untrained	Untrained	Female	not trained	not trained	10.85	27.12	29.35	2.23	85.6	1281.02	23.6	3205.49	2	86.5526	7,13254	not evaluable
Untrained	Untrained	Female	not trained	not trained	9.2	27.19	27.08	-0.11	55.04	1137.52	19.84	4324.79	2	83.9357	0,333296	not evaluable
